# Supplementary material for: Efficacy and Safety of Berberine Alone for Several Metabolic Disorders: A Systematic Review and Meta-Analysis of Randomized Clinical Trials
Source: Front Pharmacol. 2021 Apr 26;12:653887. doi: 10.3389/fphar.2021.653887 (PMC8107691; doi:10.3389/fphar.2021.653887)
Supplement: Supplementary file 1 [file Table2.XLSX]

## Sheet: Sheet1
Author	control(TG)		trial(TG)		SMD(95%CI)	control(TC)		trial(TC)		SMD(95%CI)	control(LDL)		trial(LDL)		SMD(95%CI)	control(HDL)		trial(HDL)		SMD(95%CI)	control(HOMA-IR)		trial(HOMA-IR)		SMD(95%CI)	control(FPG)		trial(FPG)		SMD(95%CI)
	baseline	after treatment	baseline	after treatment		baseline	after treatment	baseline	after treatment		baseline	after treatment	baseline	after treatment		baseline	after treatment	baseline	after treatment		baseline	after treatment	baseline	after treatment		baseline	after treatment	baseline	after treatment
WANG Li	1.02±0.31	1.07±0.31	1.01±0.32	0.87±0.22	2.12 (1.60, 2.65)	5.51±0.34	5.38±0.29	5.98±0.39	5.04±0.44	5.66 (4.71, 6.60)	3.80±0.29	3.74±0.26	4.13±0.34	3.46±0.31	6.55 (5.48, 7.62)	1.04±0.23	1.04±0.21	1.04±0.10	1.14±0.18	-2.57 (-3.13, -2.00)						5.26±0.28	5.21±0.39	5.26±0.28	5.21±0.39	0.00 (-0.42, 0.42)
Weijia Kong	2.2±0.8	2.1±0.9	2.3±1.8	1.5±0.9	0.32 (-0.37, 1.01)	6.1±0.6	6.0±0.8	5.9±0.7	4.2±0.9	2.47 (1.59, 3.34)	3.7±0.7	3.7±0.8	3.2±0.7	2.4±0.6	1.68 (0.90, 2.46)	1.2±0.5	1.2±0.4	1.1±0.3	1.1±0.3	0.00 (-0.69, 0.69)
Giuseppe Derosa	88±28mg/dl	94 ± 28	96 ± 32	72 ± 21	0.04 (-0.30, 0.37)	207 ± 12	202 ± 10	234 ± 17	192 ± 10	0.21 (-0.13, 0.54)	149 ± 9	147 ± 8	174 ± 15	134 ± 8	0.29 (-0.05, 0.63)	40 ± 5	40 ± 7	41 ± 5	46 ± 8	-0.11 (-0.45, 0.22)						93 ± 9	90 ± 6	92 ± 8	89 ± 7	0.00 (-0.33, 0.33)
Marzie Zilaee	160.16 ± 99.33mg/dl	178.72 ± 13.45	144.88 ± 83.73	145.45 ± 107.33	0.00 (-0.38, 0.38)	201.58 ± 49.16	200.98 ± 45.42	201.14 ± 46.14	175.25 ± 43.32	0.01 (-0.37, 0.39)	118.38 ± 48.64	123.90 ± 37.34	114.41 ± 34.42	99.82 ± 32.98	0.02 (-0.37, 0.40)	47.42 ± 9.61	45.58 ± 9.3	49.23 ± 15.79	56.15 ± 8.87	-0.06 (-0.44, 0.32)
Karina G. Pe´rez-Rubio	2.1±0.7	2.0±0.8	2.4±0.7	1.4±0.5	1.78 (0.81, 2.75)																					5.2±0.3	5.1±0.5	5.6±0.8	5.5±0.7	0.00 (-0.80, 0.80)
Yifei Zhang	1.97±0.94	2.05±1.26	2.51±2.04	1.61±1.10	0.40 (0.02, 0.78)	5.38±0.93	5.28±0.77	5.31±0.98	4.35±0.96	1.00 (0.60, 1.40)	3.37±0.73	3.24±0.74	3.23±0.81	2.55±0.77	0.93 (0.54, 1.33)	1.30±0.27	1.28±0.24	1.31±0.47	1.37±0.79	-0.23 (-0.60, 0.15)	3.40±2.39	3.29±2.88	3.90±3.20	2.44±1.67	0.18 (-0.19, 0.56)	6.8±0.9	6.4±1.6	7.0±0.8	5.6±0.9	0.70 (0.31, 1.08)
Yan Gu	1.92 ± 0.77	2.23 ± 1.41	2.82 ± 2.58	1.59 ± 1.20	0.41 (-0.10, 0.92)	5.38 ± 1.02	5.27 ± 0.82	5.21 ± 1.06	4.09 ± 0.85	1.09 (0.55, 1.64)	3.37 ± 0.78	3.19 ± 0.79	3.18 ± 0.89	2.36 ± 0.74	0.97 (0.44, 1.51)	1.26 ± 0.27	1.21 ± 0.19	1.37 ± 0.61	1.27 ± 0.30	0.24 (-0.26, 0.75)	3.23 ± 2.01	3.45 ± 2.28	3.80 ± 3.97	2.59 ± 1.83	0.16 (-0.35, 0.66)	6.9 ± 0.9	6.3 ± 1.3	6.9 ± 1.0	5.5 ± 0.9	0.69 (0.17, 1.21)
Yuan An	2.3±0.2	2.1±0.2	2.3±0.3	2.0±0.2	1.73 (1.24, 2.23)	5.7±0.5	5.1±0.4	5.7±0.5	4.4±0.6	2.61 (2.04, 3.19)	4.3±0.5	4.1±0.5	4.3±0.6	3.5±0.6	1.91 (1.40, 2.43)	1.12±0.12	1.14±0.10	1.12±0.10	1.25±0.09	-10.04 (-11.63, -8.46)	4.8±2.6	3.9±0.9	4.9±1.9	2.6±0.6	0.33 (-0.09, 0.75)	4.9±0.6	4.6±0.7	5.0±0.7	4.3±0.6	0.92 (0.48, 1.37)
Naheed Aryaeian	134.68±58.32mg/dl	134.93±65.11	119.52±56.71	116.77±62.00	0.00 (-0.50, 0.50)	200.66±35.69	195.03±35.44	188.61±37.85	182.32±41.51	0.00 (-0.50, 0.50)	113.43±28.01	109.73±37.22	119.16±34.62	108.71±27.78	0.01 (-0.49, 0.50)	59.23±13.69	57.55±13.88	61.87±14.24	65.97±11.43	-0.03 (-0.53, 0.47)						104.56±21.62	115.12±40.93	101.76±24.61	86.86±17.35	0.03 (-0.47, 0.52)
Jie-mei Wang	1.29±0.61	1.47±0.31	1.83±1.04	1.65±0.93	0.46 (-0.34, 1.26)	5.89±0.89	5.32±0.99	5.66±0.94	4.8±0.84	0.33 (-0.46, 1.13)	3.48±0.79	3.18±0.87	3.12±0.94	2.53±0.66	0.40 (-0.40, 1.20)	1.41±0.22	1.26±0.27	1.36±0.33	1.24±0.32	-0.32 (-1.12, 0.47)						4.79±0.87	4.37±1.06	4.72±0.61	4.4±0.53	-0.14 (-0.93, 0.65)
Jianqiang Zhao	1.68±1.04	1.58±2.24	1.78±1.26	1.26±2.60	0.09 (-0.40, 0.58)	4.82±0.73	4.78±0.78	4.93±0.88	4.06±0.16	1.33 (0.78, 1.87)																6.08±0.61	5.96±1.08	6.18±0.48	5.18±0.40	1.36 (0.82, 1.91)
Zhanjie Zhang	1.79±1.1	1.60±0.8	1.76±1.0	1.50±0.9	0.07 (-0.32, 0.47)	5.11±1.18	5.02±1.63	5.12±1.23	4.61±0.79	0.24 (-0.15, 0.64)	5.38±0.45	5.07±0.79	5.34±0.43	3.56±0.52	3.93 (3.25, 4.61)											6.78±0.31	6.24±0.26	6.89±0.35	5.72±0.59	3.19 (2.60, 3.79)
Shaobin Ju	2.55±0.18	2.57±0.21	2.56±0.22	1.88±0.17	17.65 (14.98, 20.32)	6.21±1.28	6.57±1.46	6.32±1.25	5.78±1.42	0.48 (0.06, 0.90)	5.27±0.28	5.54±0.21	5.25±0.24	4.76±0.22	12.87 (10.90, 14.83)	0.65±0.15	0.67±0.18	0.66±0.16	0.77±0.15	-3.43 (-4.09, -2.77)	3.68±1.40	3.82±1.55	3.63±1.32	3.19±1.12	0.31 (-0.11, 0.72)	6.68±0.28	6.87±0.65	6.62±0.26	6.48±0.33	1.41 (0.95, 1.87)
Yanfang Zhou	3.04±1.63	2.65±1.42	3.10±1.91	1.75±1.01	0.37 (0.01, 0.73)	5.84±1.21	5.34±1.02	5.74±1.01	4.82±0.91	0.38 (0.01, 0.74)	3.74±0.68	3.25±0.91	3.82±0.95	2.72±0.64	0.88 (0.51, 1.26)	1.36 ± 0.23	1.38±0.32	1.34±0.31	1.42±0.31	-0.67 (-1.04, -0.30)
Hong-Mei Yan	1.93±0.70	1.91±0.70	2.19±1.10	1.74±1.10	0.46 (0.11, 0.82)	4.94±0.71	4.82±0.71	5.29±0.91	4.77±0.91	0.58 (0.22, 0.94)	2.91±0.68	2.77±0.68	3.23±0.85	2.99±0.85	0.16 (-0.19, 0.52)	1.20±0.25	1.205±0.25	1.16±0.26	1.17±0.26	-0.08 (-0.43, 0.28)	4.22±2.51	3.96±2.51	4.20±2.85	3.14±2.85	0.11 (-0.24, 0.46)	6.09±0.96	5.24±0.96	6.37±0.92	4.78±0.92	0.83 (0.46, 1.20)
Xinxia Chang	2.0±0.8	1.9±1.1	2.2±1.2	1.6±0.9	0.46 (0.02, 0.90)	5.0±0.8	5.0±0.8	5.3±0.9	4.6±1.0	0.88 (0.42, 1.34)	3.0±0.8	3.0±0.8	3.2±0.9	3.0±0.9	0.27 (-0.17, 0.71)	1.2±0.3	1.2±0.2	1.2±0.2	1.2±0.3	0.00 (-0.44, 0.44)						6.2±1.0	6.2±0.9	6.4±0.9	6.1±1.3	0.26 (-0.18, 0.70)
Ruimiao Bai	2.6±1.3	2.2±1.0	2.5±1.0	1.1±0.6		5.4±0.7	5.2±0.6	5.1±0.8	4.4±0.6		3.2±0.8	2.9±0.6	3.1±0.8	2.0±0.5							3.03±0.27	2.97±0.23	3.01±0.25	1.51±0.20		7.7±2.8	6.9±2.4	7.9±2.7	5.1±0.6
Ying Cao	2.26±0.62	2.21±0.21	2.28±0.63	1.92±0.47		5.69±0.39	5.54±0.25	5.68±0.41	5.38±0.47		4.10±0.89	3.96±0.78	4.08±0.69	3.69±0.68		0.96±0.09	0.98±0.08	0.98±0.05	1.05±0.04							8.06±1.80	7.84±1.63	8.37±1.62	7.54±1.64
