# Supplementary material for: Efficacy and Safety of Berberine Alone for Several Metabolic Disorders: A Systematic Review and Meta-Analysis of Randomized Clinical Trials
Source: Front Pharmacol. 2021 Apr 26;12:653887. doi: 10.3389/fphar.2021.653887 (PMC8107691; doi:10.3389/fphar.2021.653887)
Supplement: Supplementary file 2 [file Table3.XLSX]

## Sheet: Sheet1
Subgroup	trials	control(N)	treatment(N)	standard mean difference (95%CI)	Heterogeneity I2 value	p value	subgroup difference p value
TG
Treatment period
≤3-month	13	449	486	0.69 (0.30, 1.07)	0.87	0.00	0.02
＞3-month	5	255	259	2.38 (1.05, 3.71)	0.98	0.00
Treatment dose
＜1.2g/day	10	320	334	0.69 (0.34, 1.04)	0.78	0.00	0.08
≥1.2g/day	8	384	411	1.53 (0.64, 2.43)	0.97	0.00
Study design
placebo-controlled	9	346	372	0.72 (0.20, 1.25)	0.91	0.00	0.20
parallel-controlled	9	358	373	1.34 (0.56, 2.11)	0.95	0.00
TC
Treatment period
≤3-month	12	437	474	1.33 (0.70, 1.97)	0.94	0.00	0.01
＞3-month	5	255	259	0.49 (0.30, 0.69)	0.18	0.00
Treatment dose
＜1.2g/day	9	330	344	0.97 (0.51, 1.43)	0.87	0.00	0.60
≥1.2g/day	8	384	411	1.19 (0.48, 1.91)	0.95	0.00
Study design
placebo-controlled	8	334	360	1.57 (0.65, 2.49)	0.96	0.00	0.06
parallel-controlled	9	358	373	0.67 (0.44, 0.89)	0.54	0.02
LDL
Treatment period
≤3-month	11	405	442	1.26 (0.61, 1.91)	0.94	0.00	0.04
＞3-month	5	255	259	3.23 (1.47, 5.00)	0.98	0.00
Treatment dose
＜1.2g/day	8	276	290	0.71 (0.22, 1.20)	0.87	0.00	0.00
≥1.2g/day	8	384	411	3.09 (1.79, 4.39)	0.98	0.00
Study design
placebo-controlled	8	334	360	1.45 (0.60, 2.30)	0.96	0.00	0.30
parallel-controlled	8	326	341	2.20 (1.07, 3.33)	0.97	0.00
HDL
Treatment period
≤3-month	10	375	404	-1.91 (-2.90, -0.91)	0.97	0.00	0.25
＞3-month	4	205	209	-1.01 (-2.17, 0.14)	0.97	0.00
Treatment dose
＜1.2g/day	7	246	252	-2.46 (-3.89, -1.02)	0.98	0.00	0.08
≥1.2g/day	7	334	361	-0.99 (-1.79, -0.18)	0.96	0.00
Study design
placebo-controlled	8	334	360	-1.33 (-2.29, -0.38)	0.97	0.00	0.42
parallel-controlled	6	246	253	-2.00 (-3.28, -0.71)	0.97	0.00
HOMA-IR
Treatment period
≤3-month	4	155	170	3.00 (1.16, 4.83)	0.98	0.00	0.00
＞3-month	2	106	108	0.19 (-0.08, 0.46)	0	0.48
Treatment dose
＜1.2g/day	4	165	174	2.92 (1.12, 4.73)	0.98	0.00	0.00
≥1.2g/day	2	96	104	0.24 (-0.04, 0.52)	0	0.1
Study design
placebo-controlled	3	125	132	0.23 (-0.02, 0.47)	0	0.83	0.00
parallel-controlled	3	136	146	5.08 (2.38, 7.77)	0.98	0
FPG
Treatment period
≤3-month	11	385	401	0.39 [0.11, 0.66]	0.72	0.00	0.07
＞3-month	4	195	199	1.41 [0.35, 2.46]	0.95	0.00
Treatment dose
＜1.2g/day	10	320	334	0.49 [0.20, 0.77]	0.67	0.00	0.28
≥1.2g/day	5	260	266	1.04 [0.08, 2.00]	0.96	0.00
Study design
placebo-controlled	7	282	287	0.35 [0.03, 0.67]	0.71	0.00	0.11
parallel-controlled	8	298	313	0.93 [0.29, 1.57]	0.92	0.00
